# Supplementary material for: A transcriptomics-based meta-analysis identifies a cross-tissue signature for sarcoidosis
Source: Front Med (Lausanne). 2022 Sep 20;9:960266. doi: 10.3389/fmed.2022.960266 (PMC9530451; doi:10.3389/fmed.2022.960266)
Supplement: Supplementary file 2 [file Data_Sheet_1.ZIP › code_meta_sarcoidosis_frontier.R]

# Cross-tissue meta-analysis for sarcoidosis
# Yale Jiang, 2021
library(metafor)
library(dplyr)

######
setwd("")
data <- read.table("GSE_data_list.csv", sep = ",", header = T)
ob.list <- unlist(data$GSE.ID)
genes.all <- c()
for (i in c(1:13)) {
  x <- ob.list[i]
  tmp <- read.table(paste0("DEG_limma_", x, ".csv"), sep = ",", header = T)
  genes.all <- union(genes.all, unique(na.omit(tmp$SYMBOL)))
}
genes.use <- c()
for (i in 1:length(ob.list)) {
  x <- ob.list[i]
  tmp <- read.table(paste0("DEG_limma_", x, ".csv"), sep = ",", header = T)
  genes.use <- c(genes.use, unique(na.omit(tmp$SYMBOL)))
}
genes.use <- names(which(table(genes.use) > 2))  #21886

blood <- c(1,2,5:8)
lung <- c(3,9,11,13)

mat <- matrix(NA, 1,13)
genes.blood <- c()
for (i in blood) {
  x <- ob.list[i]
  tmp <- read.table(paste0("DEG_limma_", x, ".csv"), sep = ",", header = T)
  genes.blood <- c(genes.blood, unique(na.omit(tmp$SYMBOL)))
}
genes.blood <- names(which(table(genes.blood) > 2))  #19725

genes.lung <- c()
for (i in lung) {
  x <- ob.list[i]
  tmp <- read.table(paste0("DEG_limma_", x, ".csv"), sep = ",", header = T)
  genes.lung <- c(genes.lung, unique(na.omit(tmp$SYMBOL)))
}
genes.lung <- names(which(table(genes.lung) > 2))  #12999

x <- ob.list[1]
tmp <- read.table(paste0("DEG_limma_", x, ".csv"), sep = ",", header = T)
tmp1 <- na.omit(tmp) %>% group_by(SYMBOL) %>% slice(which.max(AveExpr))
x <- ob.list[2]
tmp <- read.table(paste0("DEG_limma_", x, ".csv"), sep = ",", header = T)
tmp2 <- na.omit(tmp) %>% group_by(SYMBOL) %>% slice(which.max(AveExpr))
res <- merge(tmp1[,c("SYMBOL","logFC","t","P.Value")], tmp2[,c("SYMBOL","logFC","t","P.Value")], by="SYMBOL", all = TRUE)

for (i in c(1:13)) {
    x <- ob.list[i]
    tmp <- read.table(paste0("DEG_limma_", x, ".csv"), sep = ",", header = T)
    tmp1 <- na.omit(tmp) %>% group_by(SYMBOL) %>% slice(which.max(AveExpr))
    res <- merge(res, tmp1[,c("SYMBOL","logFC","t","P.Value")], by="SYMBOL", all = TRUE)
    #print(i)
}
colnames(res)[2:40] <- paste0(rep(c("logFC","t","Pval"),13), rep(c(1:13),each=3))
write.table(res, "results_limma_merged_noNA.txt", sep = "\t", col.names = NA, quote = F)


mat.lung <- res[genes.lung, c(1,8:10,26:28,32:34,38:40)]
mat.lung$beta <- NA
mat.lung$Pval_meta <- NA
for (i in c(1:length(genes.lung))) {
  data <- matrix(NA, 4, 3)
  data[,1] <- unlist(mat.lung[genes.lung[i], seq(2,11,3)])
  data[,2] <- unlist(mat.lung[genes.lung[i], seq(3,12,3)])
  data[,3] <- unlist(mat.lung[genes.lung[i], seq(4,13,3)])
  colnames(data) <- c("logFC","t","P")
  data <- as.data.frame(data)
  data$se <- data$logFC/data$t
  ma_model <- rma(yi=logFC, sei=se, data = data, verbose=FALSE, digits=5, control=list(maxiter=1000))
  mat.lung[genes.lung[i],]$beta <- ma_model$beta
  mat.lung[genes.lung[i],]$Pval_meta <- ma_model$pval
  print(i)
}
mat.lung$FDR_meta <- p.adjust(mat.lung$Pval_meta, method = "fdr")
write.table(mat.lung, "results_meta_lung.txt", sep = "\t", col.names = NA, quote = F)

# all 13 datasets
mat.all <- res[genes.use, ]
mat.all$beta <- NA
mat.all$Pval_meta <- NA
for (i in c(12640:length(genes.use))) {
  data <- matrix(NA, 13, 3)
  data[,1] <- unlist(mat.all[genes.use[i], seq(2,38,3)])
  data[,2] <- unlist(mat.all[genes.use[i], seq(3,39,3)])
  data[,3] <- unlist(mat.all[genes.use[i], seq(4,40,3)])
  colnames(data) <- c("logFC","t","P")
  data <- as.data.frame(data)
  data$se <- data$logFC/data$t
  ma_model <- rma(yi=logFC, sei=se, data = data, verbose=FALSE, digits=5, control=list(maxiter=1000))
  mat.all[genes.use[i],]$beta <- ma_model$beta
  mat.all[genes.use[i],]$Pval_meta <- ma_model$pval
  print(i)
}
mat.all$FDR_meta <- p.adjust(mat.all$Pval_meta, method = "fdr")
write.table(mat.all, "results_meta_all.txt", sep = "\t", col.names = NA, quote = F)

# merge three meta analyses
tmp1 <- mat.all[,c(1,41:43)]
tmp2 <- mat.blood[,c(1,20:22)]
tmp3 <- mat.lung[,c(2,15:17)]
res.all <- merge(tmp1, tmp2, by="SYMBOL",all=TRUE)
res.all <- merge(res.all, tmp3, by="SYMBOL",all=TRUE)
res.all <- merge(res.all, mat.all[,c(1:40)], by="SYMBOL",all=TRUE)
colnames(res.all)[2:10] <- paste(rep(c("effect_size","Pval","FDR"),3),rep(c("all","blood","lung"),each=3),sep="_")
write.table(res.all, "meta_all_merged.txt", sep = "\t", col.names = NA, quote = F)
rownames(res.all) <- res.all$SYMBOL
res.all.sele <- res.all[rownames(na.omit(res.all[,c(1:10)])),]
res.all.sig <- res.all.sele[!(res.all.sele$FDR_all >0.01 & res.all.sele$FDR_blood > 0.01 & res.all.sele$FDR_lung > 0.01),]
write.table(res.all.sig, "meta_all_merged_significance.txt", sep = "\t", col.names = NA, quote = F)

# annotate test consistence across datasets
# +=1,-=2,0=0,?=3
mat <- matrix(NA, nrow(res.all.sig), 13)
for (i in c(1:nrow(res.all.sig))) {
  for (j in c(1:13)) {
    if ( res.all.sig[i,3*j+8] %in% NA) {
      mat[i,j] <- 3
    }else if (res.all.sig[i,3*j+10] > 0.05) {
      mat[i,j] <- 0
    }else if (res.all.sig[i,2] * res.all.sig[i,3*j+8] >0 ) {
      mat[i,j] <- 1
    }else{
      mat[i,j] <- 2
    }
    #print(j)
  }
  print(i)
}
mat2 <- as.data.frame(mat)
mat2[mat2 == 1] <- "+" 
mat2[mat2 == 2] <- "-" 
mat2[mat2 == 3] <- "?" 
mat2[mat2 == 0] <- "/" 
mat2$combine <- paste0(mat2$V1, mat2$V2, mat2$V7, mat2$V8, mat2$V3, mat2$V11,mat2$V13,mat2$V5, mat2$V6,
                        mat2$V9,mat2$V10,mat2$V4,mat2$V12)
rownames(mat2) <- res.all.sig$SYMBOL
write.table(mat2, "meta_all_merged_significance_label_ordered.csv", sep = ",", col.names = NA, quote = F)
