# Supplementary material for: A transcriptomics-based meta-analysis identifies a cross-tissue signature for sarcoidosis
Source: Front Med (Lausanne). 2022 Sep 20;9:960266. doi: 10.3389/fmed.2022.960266 (PMC9530451; doi:10.3389/fmed.2022.960266)
Supplement: Supplementary file 2 [file Data_Sheet_1.ZIP › code_prediction_frontier.R]

# prediction model of sarcoidosis
# Yale Jiang, 2021-06-11

setwd("")
ge <- read.table("Data_NOTscaled_max_90gene_for_pred_0622.csv", sep = ",", header = T)
#load("genes_consistent_max.mean.RData")
library(caret)
library(pROC)
library(doMC)
library(reshape2)
library(ggplot2)
library(Epi)

library(doParallel)
cl <- makePSOCKcluster(4)
registerDoParallel(cl)
colnames(ge)[91:92] <- c("disease","geoset")
ge$disease <- as.factor(as.numeric(ge$disease))
pheno.new.1 <- ge
train <- pheno.new.1[,-c(92)] 
genes <- as.character(colnames(pheno.new.0)[2:17])
data.sig <- train[, c("disease",genes)]

###############
n_partition <- 10
n_fold <- 10
n_repeat <- 5
#registerDoMC(cores = 20) 
pheno.dummy <- dummyVars(~., data = data.sig , fullRank = T) 
pheno.new.0 <- as.data.frame(predict(pheno.dummy, newdata = data.sig ))
pheno.new.0$disease.1 <- ifelse(pheno.new.0$disease.1==1,'yes','no')
preProcValues <-  preProcess(pheno.new.0, method = c("center","scale"))
testTransformed <- predict(preProcValues, pheno.new.0)

set.seed(1234)
splitIndex <- createFolds(pheno.new.0$disease.1, k = n_partition, list = FALSE)
pheno.new <- testTransformed
pred.glm <- list()
for(i in 1:n_partition){
  predProb <- c()
  predRaw <- c()
  cat('GLMNET Cross-validation',i,'\n')
  trainDF <- pheno.new[splitIndex != i,]
  testDF  <- pheno.new[splitIndex == i,]
  set.seed(12345)
  objModel.glmnet <- train(x = trainDF[,-1], y = as.factor(trainDF$disease.1),
                           method = 'glmnet',preProcess=c("center", "scale"),
                           trControl = trainControl(method='repeatedcv', number = n_fold, repeats = n_repeat, classProbs = TRUE, summaryFunction = twoClassSummary),
                           metric = 'ROC')
  predProb <- cbind(predProb, predict(object = objModel.glmnet, newdata = testDF[,-1], type = 'prob')[[2]])
  predRaw <- cbind(predRaw, as.character(predict(object = objModel.glmnet, newdata = testDF[,-1], type = 'raw')))
  pred.glm[[i]] <- list(predProb=predProb, predRaw=predRaw, trueLabel=testDF$disease.1)
}
names(pred.glm) <- paste('partition_',1:n_partition, sep='')
best.predictions <- c()
best.predictions.raw <- c()
trues <- c()
for(i in 1:n_partition){
  tmp.prd <- pred.glm[[i]]$predProb
  tmp.prd.raw <- pred.glm[[i]]$predRaw
  best.predictions <- c(best.predictions, tmp.prd)
  best.predictions.raw <- c(best.predictions.raw, tmp.prd.raw)
  trues <- c(trues, pred.glm[[i]]$trueLabel)
}

roc.glm.demo <- roc(trues, best.predictions)
res.glm <- list(roc.glm.demo, pred.glm,trues, best.predictions, best.predictions.raw)

# GBM
pred.gbm <- list()
for(i in 1:n_partition){
  predProb <- c()
  predRaw <- c()
    cat('GBM Cross-validation',i,'\n')
    trainDF <- pheno.new[splitIndex != i,]
    testDF  <- pheno.new[splitIndex == i,]
    set.seed(12345)
    objModel.gbm <- train(x = trainDF[,-1], y = as.factor(trainDF$disease.1),
                          method = 'gbm',preProcess=c("center", "scale"),
                          trControl = trainControl(method='repeatedcv', number = n_fold, repeats = n_repeat, classProbs = TRUE, summaryFunction = twoClassSummary),
                          metric = 'ROC')
    predProb <- cbind(predProb, predict(object = objModel.gbm, newdata = testDF[,-1], type = 'prob')[[2]])
    predRaw <- cbind(predRaw, as.character(predict(object = objModel.gbm, newdata = testDF[,-1], type = 'raw')))
  pred.gbm[[i]] <- list(predProb=predProb, predRaw=predRaw, trueLabel=testDF$disease.1)
}
names(pred.gbm) <- paste('partition_',1:n_partition, sep='')
best.predictions <- c()
best.predictions.raw <- c()
trues <- c()
for(i in 1:n_partition){
  tmp.prd <- pred.gbm[[i]]$predProb
  tmp.prd.raw <- pred.gbm[[i]]$predRaw
  best.predictions <- c(best.predictions, tmp.prd)
  best.predictions.raw <- c(best.predictions.raw, tmp.prd.raw)
  trues <- c(trues, pred.gbm[[i]]$trueLabel)
}
roc.gbm.demo <- roc(trues, best.predictions)
res.gbm <- list(roc.gbm.demo, pred.gbm,trues, best.predictions, best.predictions.raw)

######
# RF
pred.rf <- list()
for(i in 1:n_partition){
  predProb <- c()
  predRaw <- c()
    cat('RF Cross-validation',i,'\n')
    trainDF <- pheno.new[splitIndex != i,]
    testDF  <- pheno.new[splitIndex == i,]
    set.seed(12345)
    objModel.rf <- train(x = trainDF[,-1], y = as.factor(trainDF$disease.1),
                         method = 'rf',preProcess=c("center", "scale"),
                         trControl = trainControl(method='repeatedcv', number = n_fold, repeats = n_repeat, classProbs = TRUE, summaryFunction = twoClassSummary),
                         metric = 'ROC')
    predProb <- cbind(predProb, predict(object = objModel.rf, newdata = testDF[,-1], type = 'prob')[[2]])
    predRaw <- cbind(predRaw, as.character(predict(object = objModel.rf, newdata = testDF[,-1], type = 'raw')))
  pred.rf[[i]] <- list(predProb=predProb, predRaw=predRaw, trueLabel=testDF$disease.1)
}
names(pred.rf) <- paste('partition_',1:n_partition, sep='')
best.predictions <- c()
best.predictions.raw <- c()
trues <- c()
for(i in 1:n_partition){
  tmp.prd <- pred.rf[[i]]$predProb
  tmp.prd.raw <- pred.rf[[i]]$predRaw
  best.predictions <- c(best.predictions, tmp.prd)
  best.predictions.raw <- c(best.predictions.raw, tmp.prd.raw)
  trues <- c(trues, pred.rf[[i]]$trueLabel)
}
roc.rf.demo <- roc(trues, best.predictions)
res.rf <- list(roc.rf.demo, pred.rf,trues, best.predictions, best.predictions.raw)


#print(rf_default)
#plot(rf_default)
library(gbm)
varimp.rf <- varImp(object=objModel.rf)
varimp.glmnet <- varImp(object=objModel.glmnet)
varimp.gbm <- varImp(object=objModel.gbm)
save(list=c('pred.gbm','pred.glm','pred.rf','splitIndex'), file='result_prediction_scaled.RData')
save(list=c('res.gbm','res.glm','res.rf','objModel.rf','objModel.glmnet','objModel.gbm'), file='result_prediction_16genes_preproc.RData')

###################################
# using GBM model (16 genes) to predict separate GEO datasets
###################################
table(pheno.new.1$geoset)
validate <- function(mod, test.new.2, test.data.2){
  predProb <- predict(object = mod, newdata = test.new.2[,-1], type = 'prob')#[[2]]
  predRaw <- as.character(predict(object = mod, newdata = test.new.2[,-1], type = 'raw'))
  tmp <- data.frame(prob=predProb, res=predRaw, true=test.new.2$disease.1)
  tmp$geo <- test.data.2$geoset
  auc <- apply(predProb, 2, function(z){roc(tmp$true, z)$auc})
  roc.ri <- roc(tmp$true, predProb[[2]])
  auc.CI <- ci.auc(tmp$true, predProb[[2]])
  cm <- confusionMatrix(as.factor(predRaw), as.factor(tmp$true),positive = "yes")
  return(list(tmp, auc, roc.ri, cm,auc.CI))
}
validate(objModel.gbm, testTransformed, pheno.new.1)
