# Supplementary material for: A transcriptomics-based meta-analysis identifies a cross-tissue signature for sarcoidosis
Source: Front Med (Lausanne). 2022 Sep 20;9:960266. doi: 10.3389/fmed.2022.960266 (PMC9530451; doi:10.3389/fmed.2022.960266)
Supplement: Supplementary file 3 [file Data_Sheet_2.ZIP]

Archive with 3 entries (3 files):
- GSE19314_processed_data.RData
- GSE16538_processed_data.RData
- GSE18781_processed_data.RData
