# Supplementary material for: A transcriptomics-based meta-analysis identifies a cross-tissue signature for sarcoidosis
Source: Front Med (Lausanne). 2022 Sep 20;9:960266. doi: 10.3389/fmed.2022.960266 (PMC9530451; doi:10.3389/fmed.2022.960266)
Supplement: Supplementary file 4 [file Data_Sheet_3.ZIP]

Archive with 4 entries (4 files):
- GSE37912_processed_data.RData
- GSE32887_processed_data.RData
- GSE34608_processed_data.RData
- GSE73394_processed_data.RData
