# Supplementary material for: A transcriptomics-based meta-analysis identifies a cross-tissue signature for sarcoidosis
Source: Front Med (Lausanne). 2022 Sep 20;9:960266. doi: 10.3389/fmed.2022.960266 (PMC9530451; doi:10.3389/fmed.2022.960266)
Supplement: Supplementary file 5 [file Data_Sheet_4.ZIP]

Archive with 2 entries (2 files):
- GSE42834_processed_data.RData
- GSE75023_processed_data.RData
